# Supplementary material for: Path Planning of a Mobile Delivery Robot Operating in a Multi-Story Building Based on a Predefined Navigation Tree
Source: Sensors (Basel). 2023 Oct 28;23(21):8795. doi: 10.3390/s23218795 (PMC10648392; doi:10.3390/s23218795)
Supplement: Supplementary file 1 [file sensors-23-08795-s001.zip]

Archive with 7 entries (7 files):
- route_simulation.mp4
- graph_building.mat
- graph_example.mat
- nodes_building.xls
- nodes_example.xls
- distancetask_building.xls
- info.txt
