# Supplementary material for: Path Planning of a Mobile Delivery Robot Operating in a Multi-Story Building Based on a Predefined Navigation Tree
Source: Sensors (Basel). 2023 Oct 28;23(21):8795. doi: 10.3390/s23218795 (PMC10648392; doi:10.3390/s23218795)
Supplement: Supplementary file 1 [file sensors-23-08795-s001.zip › nodes_building.xls]

## Sheet: Hoja1
Node Number	Node Name	Node Type	X (m)	Y (m)
1	S1	S	-39.8	3.2
2	D1	D	-37	2.6
3	D2	D	-32.6	3.6
4	D3	D	-30.2	3
5	D4	D	-30.4	-3
6	U1	U	-39.2	1.6
7	U2	U	-39.2	0.8
8	U3	U	-37.8	1.6
9	U4	U	-37.8	0.8
10	U5	U	-32.8	1.6
11	U6	U	-32.8	0.8
12	U7	U	-30.4	1.6
13	U8	U	-30.4	0.8
14	U9	U	-32	-1.4
15	U10	U	-32	-2.6
16	T1	T	-37.4	2
17	T2	T	-30.2	2.2
18	T3	T	-30.4	-0.2
19	T4	T	-32	-0.2
20	T5	T	-32.8	-0.2
21	T6	T	-37.8	-0.2
22	T7	T	-39.2	-0.2
23	T8	T	-39.8	2.2
24	D5	D	-25.6	3
25	D6	D	-23	3.2
26	D7	D	-18.2	3.2
27	D8	D	-14.4	3.6
28	D9	D	-13.2	2.4
29	D10	D	-10.2	3.6
30	D11	D	-8	2.8
31	D12	D	-5.4	2.8
32	D13	D	-2.4	3.6
33	D14	D	-0.4	3.2
34	D15	D	-0.4	-4.4
35	D16	D	-2	-8
36	D17	D	-9	-3
37	D18	D	-15.4	-4
38	D19	D	-19	-3
39	D20	D	-26.8	-8.2
40	U11	U	-25.4	0.8
41	U12	U	-25.4	1.6
42	U13	U	-23	0.8
43	U14	U	-23	1.6
44	U15	U	-18	0.8
45	U16	U	-18	1.6
46	U17	U	-15.6	0.8
47	U18	U	-15.6	1.6
48	U19	U	-13.2	0.8
49	U20	U	-13.2	1.6
50	U21	U	-10.6	0.8
51	U22	U	-10.6	1.6
52	U23	U	-8	0.8
53	U24	U	-8	1.6
54	U25	U	-5.6	0.8
55	U26	U	-5.6	1.6
56	U27	U	-3.1	0.8
57	U28	U	-3.1	1.6
58	U29	U	-0.7	0.8
59	U30	U	-0.7	1.6
60	U31	U	-1.8	-1.8
61	U32	U	-0.9	-1.8
62	U33	U	-2.3	-6.2
63	U34	U	-2.3	-7.4
64	U35	U	-9.8	-1.4
65	U36	U	-9.8	-2.8
66	U37	U	-17.2	-1.2
67	U38	U	-17.2	-2.6
68	U39	U	-24.5	-1.2
69	U40	U	-24.5	-2.8
70	U41	U	-33.2	-7
71	U42	U	-32.2	-7
72	U43	U	-39	-9.4
73	U44	U	-40.4	-9.4
74	E1	E	-39	-7.6
75	E2	E	-40.4	-7.6
76	T9	T	-0.8	-0.2
77	T10	T	-2.2	-0.2
78	T11	T	-2.2	-0.8
79	T12	T	-1.8	-5.6
80	T13	T	-2.5	-1.4
81	T14	T	-8	-0.2
82	T15	T	-9.8	-0.2
83	T16	T	-15.6	-0.2
84	T17	T	-17.2	-0.2
85	T18	T	-15.6	-2.8
86	T19	T	-17.2	-0.2
87	T20	T	-23	-0.2
88	T21	T	-24.6	-0.2
89	T22	T	-35.8	-0.2
90	T23	T	-35.8	-2
91	U45	U	-34.6	-9
92	U46	U	-35.6	-9.8
93	T24	T	-40.4	-11
94	T25	T	-33.2	-9
95	T26	T	-33.6	-6.2
96	T27	T	-33.6	-3
97	T28	T	-33.6	-0.2
98	T29	T	-33.6	0.8
99	T30	T	-13.2	-0.2
100	T31	T	-5.6	-0.8
101	T32	T	-26.8	-7
