# Supplementary material for: Path Planning of a Mobile Delivery Robot Operating in a Multi-Story Building Based on a Predefined Navigation Tree
Source: Sensors (Basel). 2023 Oct 28;23(21):8795. doi: 10.3390/s23218795 (PMC10648392; doi:10.3390/s23218795)
Supplement: Supplementary file 1 [file sensors-23-08795-s001.zip › nodes_example.xls]

## Sheet: Hoja1
Node Number	Node Name	Node Type	X (m)	Y (m)
1	S1	S	-39.8	3.2
2	D1	D	-37	3
3	D2	D	-32.6	3
4	D3	D	-30.2	3
5	D4	D	-30.4	-2.6
6	U1	U	-39.2	1.6
7	U2	U	-39.2	0.8
8	U3	U	-37.8	1.6
9	U4	U	-37.8	0.8
10	U5	U	-32.8	1.6
11	U6	U	-32.8	0.8
12	U7	U	-30.4	1.6
13	U8	U	-30.4	0.8
14	U9	U	-32	-1.4
15	U10	U	-32	-2.6
16	T1	T	-37	2
17	T2	T	-30.2	2.2
18	T3	T	-30.4	-0.2
19	T4	T	-32	-0.2
20	T5	T	-32.8	-0.2
21	T6	T	-37.8	-0.2
22	T7	T	-39.2	-0.2
23	T8	T	-39.8	2.2
