# Supplementary material for: Path Planning of a Mobile Delivery Robot Operating in a Multi-Story Building Based on a Predefined Navigation Tree
Source: Sensors (Basel). 2023 Oct 28;23(21):8795. doi: 10.3390/s23218795 (PMC10648392; doi:10.3390/s23218795)
Supplement: Supplementary file 1 [file sensors-23-08795-s001.zip › distancetask_building.xls]

## Sheet: Hoja1
	S1	D1	D2	D3	D4	D5	D6	D7	D8	D9	D10	D11	D12	D13	D14	D15	D16	D17	D18	D19	D20	E1	E2
S1	0	6.13532	11.8585	13.681	14.34	18.6627	21.2485	26.261	29.3809	30.2485	34.0881	35.8485	38.2651	41.6675	43.5764	45.3186	48.2228	35.9538	30.3582	25.8378	23.743	26.047	27.447
D1	6.13532	0	9.89677	11.7193	12.3783	16.701	19.2868	24.2992	27.4192	28.2868	32.1264	33.8868	36.3033	39.7058	41.6147	43.3568	46.261	33.992	28.3964	23.876	21.7812	24.0853	25.4853
D2	13.8585	11.8968	0	7.44243	8.10144	12.4242	15.01	20.0224	23.1424	24.01	27.8496	29.61	32.0265	35.4289	37.3379	39.08	41.9842	29.7152	24.1196	19.5992	18.4164	20.7205	22.1205
D3	15.681	13.7193	9.44243	0	8.8817	9.44667	12.0325	17.0449	20.1648	21.0325	24.8721	26.6325	29.049	32.4514	34.3603	36.1025	39.0067	26.7377	21.1421	16.6217	20.2389	22.543	23.943
D4	14.8978	12.936	8.65922	10.4817	0	15.4635	18.0492	23.0617	26.1816	27.0492	30.8889	32.6492	35.0658	38.4682	40.3771	42.1193	45.0235	32.7545	27.1589	22.6385	19.4557	21.7598	23.1598
D5	21.7434	19.7816	15.5048	12.5273	14.9441	0	7.01421	12.0267	15.1466	16.0142	19.8538	21.6142	24.0308	27.4332	29.3421	31.0842	33.9885	21.7195	16.1238	11.6035	26.3013	28.6054	30.0054
D6	23.2485	21.2868	17.01	14.0325	16.4492	8.49484	0	9.81245	12.9324	13.8	17.6396	19.4	21.8166	25.219	27.1279	28.87	31.7742	19.5052	13.9096	13.1086	27.8065	30.1105	31.5105
D7	29.3416	27.3799	23.1031	20.1255	22.5423	14.5879	12.8931	0	7.94483	8.81245	12.6521	14.4125	16.829	20.2314	22.1403	23.8825	26.7867	14.5177	8.92208	19.2017	33.8995	36.2036	37.6036
D8	31.3809	29.4192	25.1424	22.1648	24.5816	16.6272	14.9324	9.42546	0	7.13238	10.972	12.7324	15.1489	18.5513	20.4603	22.2024	25.1066	12.8376	10.9614	21.241	35.9389	38.2429	39.6429
D9	32.2485	30.2868	26.01	23.0325	25.4492	17.4948	15.8	10.2931	9.13238	0	7.03961	8.8	11.2166	14.619	16.5279	18.27	21.1742	8.90525	11.829	22.1086	36.8065	39.1105	40.5105
D10	37.1688	35.207	30.9302	27.9527	30.3695	22.4151	20.7202	15.2133	14.0526	10.1202	0	7.43961	9.85616	13.2586	15.1675	16.9096	19.8138	7.54485	16.7492	27.0289	41.7267	44.0308	45.4308
D11	37.8485	35.8868	31.61	28.6325	31.0492	23.0948	21.4	15.8931	14.7324	10.8	8.92023	0	6.41655	9.81896	11.7279	13.47	16.3742	8.22462	17.429	27.7086	42.4065	44.7105	46.1105
D12	40.9389	38.9772	34.7004	31.7229	34.1397	26.1853	24.4904	18.9835	17.8228	13.8904	12.0106	9.09042	0	7.43551	9.34443	11.0866	13.9908	11.315	20.5194	30.799	45.4969	47.801	49.201
D13	46.0151	44.0533	39.7765	36.799	39.2158	31.2614	29.5665	24.0596	22.8989	18.9665	17.0868	14.1665	7.43551	0	7.74684	9.489	12.3932	16.3912	25.5955	35.8752	50.573	52.8771	54.2771
D14	46.5836	44.6219	40.3451	37.3675	39.7843	31.8299	30.1351	24.6282	23.4675	19.5351	17.6553	14.7351	12.8778	9.09719	0	10.0575	12.9617	16.9597	26.1641	36.4437	51.1416	53.4456	54.8456
D15	45.7754	43.8137	39.5369	36.5593	38.9761	31.0217	29.3269	23.82	22.6593	18.7269	16.8471	13.9269	12.0696	9.489	10.0575	0	9.99949	16.1515	25.3559	35.6355	50.3334	52.6374	54.0374
D16	47.1549	45.1932	40.9164	37.9388	40.3556	32.4012	30.7064	25.1995	24.0388	20.1064	18.2266	15.3064	13.4491	12.2101	12.7787	11.9705	0	17.531	26.7354	37.015	51.7129	54.0169	55.4169
D17	36.4731	34.5114	30.2346	27.2571	29.6739	21.7195	20.0246	14.5177	13.357	9.42462	7.54485	9.30525	11.7218	15.1242	17.0331	18.7753	21.6795	0	16.0536	26.3332	41.0311	43.3352	44.7352
D18	30.8775	28.9158	24.639	21.6615	24.0782	16.1238	14.429	8.92208	12.042	12.9096	16.7492	18.5096	20.9262	24.3286	26.2375	27.9797	30.8839	18.6149	0	20.7376	35.4355	37.7395	39.1395
D19	26.3572	24.3954	20.1186	17.1411	19.5579	11.6035	14.1892	19.2017	22.3216	23.1892	27.0289	28.7892	31.2058	34.6082	36.5171	38.2593	41.1635	28.8945	23.2989	0	30.9151	33.2192	34.6192
D20	26.9506	24.9889	30.7121	32.5346	33.1936	37.5163	40.1021	45.1146	48.2345	49.1021	52.9417	54.7021	57.1187	60.5211	62.43	64.1721	67.0764	54.8074	49.2117	44.6914	0	17.5041	18.9041
E1	26.979	25.0173	30.7404	32.5629	33.2219	37.5447	40.1305	45.1429	48.2628	49.1305	52.9701	54.7305	57.147	60.5494	62.4583	64.2005	67.1047	54.8357	49.2401	44.7197	22.0284	0	5
E2	25.579	23.6173	29.3404	31.1629	31.8219	36.1447	38.7305	43.7429	46.8628	47.7305	51.5701	53.3305	55.747	59.1494	61.0583	62.8005	65.7047	53.4357	47.8401	43.3197	20.6284	5	0
