# Supplementary material for: Path Planning of a Mobile Delivery Robot Operating in a Multi-Story Building Based on a Predefined Navigation Tree
Source: Sensors (Basel). 2023 Oct 28;23(21):8795. doi: 10.3390/s23218795 (PMC10648392; doi:10.3390/s23218795)
Supplement: Supplementary file 1 [file sensors-23-08795-s001.zip › info.txt]

Description of the files included in the ZIP file:

nodes_example.xls     description of the nodes used in the short example
graph_example.mat     graphs of the short example: GP and GN
                      GP is the graph with the weights defined in the navigation matrix
                      GN is the graph without weights (the segments are the distance between nodes)

nodes_building.xls    description of the nodes used in the floor of the multi-story building
graph_building.mat    graphs of the floor of the multi-story building: GP and GN
                      GP is the graph with the weights defined in the navigation matrix
                      GN is the graph without weights (the segments are the distance between nodes)

route_simulation.mp4  video showing the evolution of the simulation of the route presented in Figure 9 of the paper.

distancetask_building.xls  Distance-Task matrix of the building (Table 6 of the paper)
